# Supplementary material for: Redetermination of Mg2B25 based on single-crystal X-ray data
Source: Acta Crystallogr Sect E Struct Rep Online. 2012 May 31;68(Pt 6):i50. doi: 10.1107/S1600536812023768 (PMC3379058; doi:10.1107/S1600536812023768)
Supplement: Supplementary file 2 [file e-68-00i50-Isup2.hkl]

#
# h,k,l, Fc-squared, Fo-squared, sigma(Fo-squared) and status flag
#
data_I
_shelx_title ' Mg2B25 in R-3m'
_shelx_refln_list_code          4
_shelx_F_calc_maximum      233.60
_exptl_crystal_F_000      1788.00
_reflns_d_resolution_high  0.7570
 
loop_
 _symmetry_equiv_pos_as_xyz
 'x, y, z'
 '-y, x-y, z'
 'y, x, -z'
 '-x+y, -x, z'
 '-x, -x+y, -z'
 'x-y, -y, -z'
 'x+2/3, y+1/3, z+1/3'
 '-y+2/3, x-y+1/3, z+1/3'
 'y+2/3, x+1/3, -z+1/3'
 '-x+y+2/3, -x+1/3, z+1/3'
 '-x+2/3, -x+y+1/3, -z+1/3'
 'x-y+2/3, -y+1/3, -z+1/3'
 'x+1/3, y+2/3, z+2/3'
 '-y+1/3, x-y+2/3, z+2/3'
 'y+1/3, x+2/3, -z+2/3'
 '-x+y+1/3, -x+2/3, z+2/3'
 '-x+1/3, -x+y+2/3, -z+2/3'
 'x-y+1/3, -y+2/3, -z+2/3'
 '-x, -y, -z'
 'y, -x+y, -z'
 '-y, -x, z'
 'x-y, x, -z'
 'x, x-y, z'
 '-x+y, y, z'
 '-x+2/3, -y+1/3, -z+1/3'
 'y+2/3, -x+y+1/3, -z+1/3'
 '-y+2/3, -x+1/3, z+1/3'
 'x-y+2/3, x+1/3, -z+1/3'
 'x+2/3, x-y+1/3, z+1/3'
 '-x+y+2/3, y+1/3, z+1/3'
 '-x+1/3, -y+2/3, -z+2/3'
 'y+1/3, -x+y+2/3, -z+2/3'
 '-y+1/3, -x+2/3, z+2/3'
 'x-y+1/3, x+2/3, -z+2/3'
 'x+1/3, x-y+2/3, z+2/3'
 '-x+y+1/3, y+2/3, z+2/3'
 
_cell_length_a    11.0398
_cell_length_b    11.0398
_cell_length_c    24.1950
_cell_angle_alpha  90.000
_cell_angle_beta   90.000
_cell_angle_gamma 120.000
 
_shelx_F_squared_multiplier     1.000
 
loop_
 _refln_index_h
 _refln_index_k
 _refln_index_l
 _refln_F_squared_calc
 _refln_F_squared_meas
 _refln_F_squared_sigma
 _refln_observed_status
  -1   2   0     1016.40      962.79     34.31 o
   0   3   0      564.80      521.38    199.05 o
  -2   4   0       56.57       51.22     33.79 o
  -1   5   0        1.42        1.33     17.07 o
  -3   6   0    40460.54    36936.07    746.72 o
   0   6   0        3.61        3.35     41.23 o
  -2   7   0     3273.95     3009.85     85.48 o
  -4   8   0     8453.40     7807.87   1511.02 o
  -1   8   0     1886.32     1746.58     77.90 o
  -3   9   0      192.88      184.64      5.36 o
   0   9   0     2632.66     2361.42    268.84 o
  -5  10   0    14000.88    12739.91    257.58 o
  -2  10   0     1040.65      965.37     19.51 o
  -4  11   0      190.84      171.90     41.87 o
  -1  11   0       30.69       31.34     25.22 o
  -6  12   0    25632.90    23268.64    470.39 o
  -3  12   0       24.70       24.52     67.47 o
   0  12   0     1172.36     1098.79     74.28 o
  -5  13   0      863.09      798.56     16.16 o
  -2  13   0     2729.44     2482.30     50.18 o
  -7  14   0     7485.78     6904.93    139.60 o
  -4  14   0       25.76       23.69      4.49 o
  -1   1   1     1160.72     1086.18     21.96 o
   0   2   1      339.69      327.75      6.61 o
  -2   3   1     3555.38     3242.85     65.57 o
  -4   4   1     7362.46     6753.19    136.52 o
  -1   4   1     4881.56     4500.81     90.97 o
  -3   5   1     8274.88     7558.84    152.79 o
   0   5   1       52.78       48.59      3.85 o
  -5   6   1      361.75      340.63      9.00 o
  -2   6   1      378.09      348.08      7.04 o
  -7   7   1        0.74        0.71      6.89 o
  -4   7   1      338.46      317.57      6.41 o
  -1   7   1     1652.42     1526.20     30.85 o
  -6   8   1     1695.49     1562.94     31.60 o
  -3   8   1      114.35      104.26      4.14 o
   0   8   1     7830.50     7175.79    145.07 o
  -8   9   1      842.07      763.63     15.43 o
  -5   9   1     2687.66     2488.92     50.33 o
  -2   9   1      183.04      171.65      6.27 o
 -10  10   1     2919.62     2702.77     54.63 o
  -7  10   1     1764.80     1676.49     33.89 o
  -4  10   1       48.86       48.67      5.60 o
  -1  10   1        0.02        0.00      7.16 o
  -9  11   1     1062.51      988.00     19.98 o
  -6  11   1      145.17      141.42      6.54 o
  -3  11   1      389.25      372.71      7.53 o
   0  11   1      109.70      112.18     10.98 o
 -11  12   1        1.55        2.11      8.23 o
  -8  12   1     1120.92     1077.58     21.79 o
  -5  12   1      113.92      107.85      4.90 o
  -2  12   1      715.83      683.73     13.82 o
 -10  13   1     1384.07     1304.61     26.37 o
  -7  13   1        7.17        5.56      9.49 o
  -4  13   1      593.97      567.95     11.48 o
  -1  13   1       11.62       12.51     13.20 o
  -9  14   1       15.94       14.97      7.86 o
  -6  14   1      710.61      666.69     14.35 o
   0   1   2      115.13       99.92     23.21 o
  -2   2   2     1697.90     1622.47     32.81 o
  -1   3   2      301.54      295.09      5.97 o
  -3   4   2     2013.28     1926.23     38.93 o
   0   4   2    19214.60    18130.63    366.53 o
  -5   5   2     1214.65     1147.53     23.19 o
  -2   5   2     2041.80     1954.33     39.52 o
  -4   6   2     1826.99     1727.49     34.93 o
  -1   6   2     1807.46     1705.42     34.47 o
  -6   7   2     2707.37     2570.55     51.96 o
  -3   7   2     1732.74     1633.53     33.03 o
   0   7   2     1665.26     1591.86     32.18 o
  -8   8   2     2017.87     1924.78     38.91 o
  -5   8   2    12649.23    11879.55    240.15 o
  -2   8   2       38.65       34.77      4.32 o
  -7   9   2      186.57      186.57      8.72 o
  -4   9   2      145.10      135.70      4.61 o
  -1   9   2     2875.53     2715.58     54.90 o
  -9  10   2      323.52      307.32      6.39 o
  -6  10   2      720.46      688.11     13.91 o
  -3  10   2      324.35      315.17      6.38 o
   0  10   2      512.75      495.10     10.45 o
 -11  11   2      176.53      171.84     14.59 o
  -8  11   2      673.08      627.42     12.68 o
  -5  11   2      249.53      241.40      6.67 o
  -2  11   2     1178.48     1113.63     22.52 o
 -10  12   2     1075.18     1014.88     20.51 o
  -7  12   2     1584.56     1500.69     30.34 o
  -4  12   2     2961.98     2792.58     56.46 o
  -1  12   2      445.12      425.57      8.61 o
 -12  13   2      352.82      333.69     13.06 o
  -9  13   2      177.36      173.51      3.93 o
  -6  13   2       12.28        8.93     10.21 o
  -3  13   2      508.98      502.71     10.17 o
  -8  14   2      996.00      925.46     18.72 o
  -5  14   2       87.78       86.17     12.10 o
  -1   2   3     3453.09     3269.32     66.06 o
  -3   3   3     2349.33     2227.31     45.04 o
   0   3   3     1095.38     1089.70     22.02 o
  -2   4   3      168.55      163.96      3.62 o
  -4   5   3     1653.44     1580.53     31.97 o
  -1   5   3        1.73        1.49      2.66 o
  -6   6   3     1286.76     1238.68     25.05 o
  -3   6   3     3961.58     3776.89     76.35 o
   0   6   3    29084.14    27881.63    563.67 o
  -5   7   3      109.24      107.41      3.26 o
  -2   7   3       13.62       14.39      2.90 o
  -7   8   3       18.69       17.77      4.70 o
  -4   8   3    18507.42    17832.74    360.40 o
  -1   8   3     9913.99     9540.50    192.85 o
  -9   9   3       82.11       85.02      9.40 o
  -6   9   3     1451.73     1386.30     28.02 o
  -3   9   3      951.24      935.22     18.91 o
   0   9   3        5.02        6.38     10.87 o
  -8  10   3      365.09      354.98      7.17 o
  -5  10   3     1120.59     1089.81     22.05 o
  -2  10   3     3477.27     3345.69     67.64 o
 -10  11   3      539.56      519.74     10.49 o
  -7  11   3      110.35      111.53      7.34 o
  -4  11   3       37.01       31.55      8.13 o
  -1  11   3      140.00      138.35      8.37 o
 -12  12   3      461.67      441.67     22.15 o
  -9  12   3     1524.38     1457.48     29.46 o
  -6  12   3      109.27      105.82      8.85 o
  -3  12   3      920.89      892.14     18.03 o
   0  12   3      690.28      662.25     13.39 o
 -11  13   3     1565.35     1495.12     30.22 o
  -8  13   3       84.26       80.49      9.24 o
  -5  13   3     2389.38     2299.88     46.50 o
  -2  13   3      777.70      763.39     15.42 o
 -10  14   3      103.06      102.18     11.44 o
  -7  14   3      167.54      167.55     13.75 o
  -4  14   3      114.99      109.02     12.12 o
  -1   1   4      410.56      397.95      8.04 o
   0   2   4     2962.70     2863.86     57.91 o
  -2   3   4      956.06      921.71     18.64 o
  -4   4   4    16053.54    15456.39    312.44 o
  -1   4   4     2614.71     2497.39     50.50 o
  -3   5   4    45699.50    43760.20    884.72 o
   0   5   4      383.05      365.26      7.37 o
  -5   6   4     2472.25     2360.60     47.72 o
  -2   6   4      623.55      593.15     12.00 o
  -7   7   4     2237.88     2172.78     43.94 o
  -4   7   4      474.14      465.10      9.40 o
  -1   7   4     1946.71     1889.90     38.21 o
  -6   8   4      937.28      915.56     18.51 o
  -3   8   4     1764.44     1688.81     34.14 o
   0   8   4    13656.91    13036.89    263.56 o
  -8   9   4     2782.67     2644.35     53.47 o
  -5   9   4     1502.83     1457.09     29.47 o
  -2   9   4      901.20      877.16     17.73 o
 -10  10   4     4564.86     4486.93     90.69 o
  -7  10   4      145.46      138.98      6.66 o
  -4  10   4     1609.32     1584.73     32.03 o
  -1  10   4      878.15      857.49     17.34 o
  -9  11   4      256.26      259.74      7.19 o
  -6  11   4     4841.76     4718.76     95.41 o
  -3  11   4      333.49      336.87      7.54 o
   0  11   4       30.14       32.62     12.06 o
 -11  12   4      280.80      280.34      8.26 o
  -8  12   4      336.93      330.79      8.70 o
  -5  12   4      839.49      840.15     16.99 o
  -2  12   4     2164.82     2167.84     43.84 o
 -10  13   4      937.11      922.51     18.64 o
  -7  13   4     4253.94     4170.59     84.31 o
  -4  13   4       69.98       74.74      8.80 o
  -1  13   4     2183.07     2143.35     43.34 o
  -9  14   4        3.05        3.60     14.67 o
  -6  14   4       66.81       69.11     12.09 o
   0   1   5     5266.44     5176.20    104.68 o
  -2   2   5     2613.82     2577.53     52.12 o
  -1   3   5      906.09      879.10     17.79 o
  -3   4   5      422.60      409.02      8.27 o
   0   4   5       30.20       31.59     14.52 o
  -5   5   5    45046.01    44179.42    893.18 o
  -2   5   5     1695.42     1640.17     33.17 o
  -4   6   5     1022.59     1005.29     20.32 o
  -1   6   5        0.03        0.00     13.89 o
  -6   7   5    13975.10    13738.55    277.70 o
  -3   7   5      346.22      337.50      6.82 o
   0   7   5    12964.18    12660.57    255.93 o
  -8   8   5     2110.25     2043.77     41.33 o
  -5   8   5     2772.57     2701.66     54.62 o
  -2   8   5     1645.23     1596.79     32.28 o
  -7   9   5     1771.07     1727.84     34.93 o
  -4   9   5     2142.81     2065.24     41.74 o
  -1   9   5      203.72      200.14      5.98 o
  -9  10   5      544.59      544.10     11.00 o
  -6  10   5      466.03      459.03      9.28 o
  -3  10   5      342.16      345.17      6.98 o
   0  10   5      392.27      401.44     10.65 o
 -11  11   5      544.73      531.92     10.75 o
  -8  11   5        0.13        0.14      3.04 o
  -5  11   5     1268.95     1244.03     25.14 o
  -2  11   5      407.23      408.11      8.27 o
 -10  12   5       33.64       32.01      8.32 o
  -7  12   5        0.00        0.00      8.06 o
  -4  12   5      333.90      331.10      7.31 o
  -1  12   5    10670.34    10373.68    209.72 o
  -9  13   5      832.18      805.81     16.28 o
  -6  13   5      262.18      260.99     11.45 o
  -3  13   5       33.81       33.77      9.73 o
  -8  14   5     1213.65     1214.57     24.56 o
  -5  14   5      103.52      104.81     13.64 o
  -1   2   6      422.91      417.36      8.43 o
  -3   3   6      739.37      745.29     15.06 o
   0   3   6     5757.16     5638.82    113.99 o
  -2   4   6     5522.21     5441.00    110.00 o
  -4   5   6     5077.91     4977.39    100.63 o
  -1   5   6        3.33        2.30      2.44 o
  -6   6   6    15735.68    15453.71    312.44 o
  -3   6   6     4267.22     4197.50     84.87 o
   0   6   6     3955.24     3856.91     77.99 o
  -5   7   6     1466.36     1440.74     29.13 o
  -2   7   6     5716.55     5597.50    113.20 o
  -7   8   6      566.82      558.98     11.30 o
  -4   8   6      119.84      118.66      2.39 o
  -1   8   6     2298.78     2229.58     45.07 o
  -9   9   6      419.32      402.69      8.53 o
  -6   9   6     5738.62     5634.29    113.92 o
  -3   9   6      109.01      109.64      5.10 o
   0   9   6     3004.68     2956.31     59.77 o
  -8  10   6     2689.65     2651.44     53.60 o
  -5  10   6       47.98       47.97      1.12 o
  -2  10   6       72.23       71.65      6.50 o
 -10  11   6        0.81        0.41      7.08 o
  -7  11   6       39.05       38.28      7.77 o
  -4  11   6     1524.14     1506.05     30.46 o
  -1  11   6      142.52      141.13      8.46 o
 -12  12   6       49.18       52.28     15.36 o
  -9  12   6       19.41       18.80      8.55 o
  -6  12   6      131.38      133.56      7.85 o
  -3  12   6       26.70       30.10      8.19 o
   0  12   6    14184.31    14251.94    288.13 o
 -11  13   6      301.54      297.64      6.01 o
  -8  13   6     1065.06     1072.07     21.67 o
  -5  13   6       18.05       19.75      9.72 o
  -2  13   6     2199.38     2189.24     44.25 o
  -7  14   6      431.78      434.81     12.12 o
  -1   1   7        4.84        7.71      2.80 o
   0   2   7     1063.23     1056.71     21.36 o
  -2   3   7     6027.10     5996.91    121.23 o
  -4   4   7      825.12      834.56     17.57 o
  -1   4   7     8798.03     8817.48    178.29 o
  -3   5   7     3790.83     3798.97     76.81 o
   0   5   7      161.74      158.02      5.86 o
  -5   6   7      148.50      146.75      2.98 o
  -2   6   7      242.58      247.78      5.00 o
  -7   7   7     9445.77     9444.69    190.92 o
  -4   7   7     2187.94     2242.23     45.33 o
  -1   7   7       44.39       43.42      3.78 o
  -6   8   7     1266.56     1268.09     25.63 o
  -3   8   7      377.35      372.65      7.53 o
   0   8   7     4761.67     4822.22     97.48 o
  -8   9   7      769.48      761.33     15.40 o
  -5   9   7     5499.08     5538.39    111.92 o
  -2   9   7      506.35      507.28     10.26 o
 -10  10   7     4691.57     4737.54     95.78 o
  -7  10   7      253.18      254.90      5.88 o
  -4  10   7       56.29       57.66      4.61 o
  -1  10   7       55.38       56.32      7.31 o
  -9  11   7      401.79      406.88      8.22 o
  -6  11   7     1476.62     1476.65     29.86 o
  -3  11   7     1462.14     1451.70     29.36 o
   0  11   7     1013.91     1010.52     20.42 o
 -11  12   7       17.12       15.40      9.02 o
  -8  12   7     4659.82     4680.01     94.61 o
  -5  12   7      221.87      217.78      7.25 o
  -2  12   7      113.53      109.54      6.18 o
 -10  13   7      130.92      132.79      9.77 o
  -7  13   7     2818.01     2839.68     57.40 o
  -4  13   7     2161.54     2175.96     44.01 o
  -9  14   7       76.76       75.79     12.00 o
  -6  14   7        3.01        2.48     10.16 o
   0   1   8       89.09       80.49      4.39 o
  -2   2   8     9558.17     9668.75    195.49 o
  -1   3   8       82.89       84.47      4.01 o
  -3   4   8      733.72      739.06     14.94 o
   0   4   8      357.64      349.34     10.68 o
  -5   5   8     1776.43     1774.36     35.86 o
  -2   5   8    41625.75    41604.74    841.27 o
  -4   6   8      654.47      640.48     12.95 o
  -1   6   8     1263.14     1263.18     25.53 o
  -6   7   8     7544.95     7577.92    153.19 o
  -3   7   8    13329.99    13331.61    269.46 o
   0   7   8     2925.79     2950.39     59.65 o
  -8   8   8    18276.60    18182.83    367.61 o
  -5   8   8       20.04       19.97      5.21 o
  -2   8   8     1555.13     1562.28     31.57 o
  -7   9   8      137.30      138.43      5.68 o
  -4   9   8     1068.65     1080.31     21.85 o
  -1   9   8     1339.65     1332.54     26.94 o
  -9  10   8     1100.22     1087.38     21.97 o
  -6  10   8     1056.86     1060.59     21.44 o
  -3  10   8      373.30      376.40      7.62 o
   0  10   8      110.23      106.64     10.51 o
 -11  11   8      870.53      876.85     20.25 o
  -8  11   8      908.06      899.71     18.18 o
  -5  11   8        3.39        2.62      3.73 o
  -2  11   8      760.86      760.17     15.37 o
 -10  12   8        8.56        8.13      3.95 o
  -7  12   8     6023.04     6042.24    122.10 o
  -4  12   8      836.37      840.02     16.98 o
  -1  12   8      411.45      411.70      8.32 o
  -9  13   8        1.76        3.47     10.01 o
  -6  13   8      893.92      912.19     18.44 o
  -3  13   8     5724.14     5859.09    118.47 o
  -8  14   8      850.18      866.84     17.54 o
   0   0   9     3512.96     3617.26     73.14 o
  -1   2   9     2398.30     2435.95     49.32 o
  -3   3   9      296.78      305.89      6.18 o
   0   3   9    41266.50    41863.87    846.39 o
  -2   4   9      760.25      764.11     15.43 o
  -4   5   9      641.46      657.76     13.29 o
  -1   5   9     2852.59     2912.98     58.90 o
  -6   6   9     1644.42     1695.55     34.27 o
  -3   6   9      394.21      395.82      8.00 o
   0   6   9     7449.55     7594.55    153.53 o
  -5   7   9      158.58      160.01      3.37 o
  -2   7   9      737.15      771.98     15.60 o
  -7   8   9      514.71      520.75     10.52 o
  -4   8   9     2733.59     2829.06     57.20 o
  -1   8   9      105.15      108.21      5.75 o
  -9   9   9     2652.03     2682.37     54.22 o
  -6   9   9      262.73      271.36      5.49 o
  -3   9   9     2516.81     2544.35     51.45 o
   0   9   9       25.01       28.68      9.19 o
  -8  10   9     1962.94     2004.46     40.52 o
  -5  10   9      426.87      434.34      8.78 o
  -2  10   9      288.61      285.10      5.76 o
 -10  11   9     3900.63     3997.99     80.82 o
  -7  11   9      109.52      111.67      5.00 o
  -4  11   9       82.95       83.66      7.55 o
  -1  11   9      518.84      532.16     10.75 o
 -12  12   9      236.12      245.58     15.89 o
  -9  12   9     1465.38     1472.38     29.76 o
  -6  12   9      727.43      758.44     15.34 o
  -3  12   9     1073.20     1074.29     21.73 o
   0  12   9     1044.60     1058.46     21.40 o
  -8  13   9       39.05       39.08      9.71 o
  -5  13   9      686.13      693.75     14.03 o
  -1   1  10        0.14        0.55      2.73 o
   0   2  10     3267.83     3278.52     66.28 o
  -2   3  10      248.20      248.44     12.83 o
  -4   4  10    11667.78    11982.18    242.23 o
  -1   4  10     2160.43     2194.50     44.37 o
  -3   5  10        0.44        0.55      2.55 o
   0   5  10     5155.10     5268.48    106.51 o
  -5   6  10     2411.21     2428.54     49.10 o
  -2   6  10    15628.79    16010.61    323.58 o
  -7   7  10     2485.32     2553.66     51.62 o
  -4   7  10     1906.47     1945.24     39.32 o
  -1   7  10       78.28       80.36      4.51 o
  -6   8  10     4871.37     5045.04    102.00 o
  -3   8  10        2.45        1.61     14.71 o
   0   8  10      212.46      222.20     96.89 o
  -8   9  10      851.15      872.46     17.64 o
  -5   9  10      450.44      447.10      9.04 o
  -2   9  10      489.65      497.48     10.07 o
 -10  10  10    12787.03    12965.26    262.16 o
  -7  10  10     1788.09     1804.50     36.47 o
  -4  10  10      863.21      881.59     17.81 o
  -1  10  10      699.48      708.86     14.33 o
  -9  11  10        4.88        5.74      7.55 o
  -6  11  10      929.85      938.01     18.97 o
  -3  11  10       76.65       80.35      7.85 o
   0  11  10      718.14      708.75     14.33 o
 -11  12  10     1725.04     1756.55     35.50 o
  -8  12  10     1388.08     1412.17     55.08 o
  -5  12  10     1506.25     1530.96     30.95 o
  -2  12  10     1061.17     1087.44     21.99 o
 -10  13  10      378.12      384.33      8.06 o
  -7  13  10      125.62      123.96     10.90 o
  -4  13  10      721.68      736.55     14.88 o
   0   1  11     8994.97     9417.14    190.38 o
  -2   2  11       23.56       23.81     13.43 o
  -1   3  11      280.65      300.05     89.18 o
  -3   4  11     2087.71     2198.35     44.44 o
   0   4  11     3178.10     3371.63    192.71 o
  -5   5  11     1596.81     1699.73     34.36 o
  -2   5  11     2489.49     2640.42     53.39 o
  -4   6  11     2790.23     2918.23     58.98 o
  -1   6  11    12532.26    13153.62    265.93 o
  -6   7  11      976.81     1033.89     20.90 o
  -3   7  11     2566.62     2697.67     54.53 o
   0   7  11      469.85      491.98     45.75 o
  -8   8  11        1.18        0.41     87.04 o
  -5   8  11     3296.70     3458.16     69.91 o
  -2   8  11      769.90      817.21     37.31 o
  -7   9  11       36.31       34.92     22.56 o
  -4   9  11     3457.51     3612.27     73.03 o
  -1   9  11     1041.31     1068.98     21.60 o
  -9  10  11      462.30      484.24      9.78 o
  -6  10  11     2092.12     2211.41     44.70 o
  -3  10  11     3022.96     3220.26     65.10 o
   0  10  11      330.96      340.94      9.35 o
 -11  11  11     3207.63     3300.37     66.72 o
  -8  11  11       30.71       33.59      8.26 o
  -5  11  11       24.35       21.88     32.46 o
  -2  11  11      692.49      736.01     14.88 o
 -10  12  11     4990.03     5287.61    106.93 o
  -7  12  11      592.51      600.38     15.65 o
  -4  12  11     1780.04     1855.56     82.23 o
  -1  12  11        5.36        5.51     16.45 o
  -9  13  11     1388.88     1454.90     29.42 o
  -6  13  11      738.34      766.37     15.50 o
  -3  13  11     1978.46     2074.29     41.94 o
   0   0  12    54568.84    57269.13   1157.81 o
  -1   2  12       66.69       69.49      2.66 o
  -3   3  12     3258.23     3415.56     69.06 o
   0   3  12     6851.39     7230.05    146.17 o
  -2   4  12       46.88       47.17      3.44 o
  -4   5  12     2311.73     2439.84     49.31 o
  -1   5  12     3486.82     3662.00     74.03 o
  -6   6  12      814.36      838.84     16.96 o
  -3   6  12      340.05      352.21      7.13 o
   0   6  12      235.01      246.64      9.22 o
  -5   7  12       17.71       17.63      3.62 o
  -2   7  12       83.89       86.16      3.99 o
  -7   8  12     3084.12     3269.80     66.09 o
  -4   8  12        4.14        4.66      4.55 o
  -1   8  12     3104.17     3280.01     66.31 o
  -9   9  12      490.12      516.12     10.43 o
  -6   9  12      173.75      182.74      5.17 o
  -3   9  12        7.55        9.23      4.98 o
   0   9  12      537.11      575.09     11.64 o
  -8  10  12     1172.12     1240.48     25.07 o
  -5  10  12     3996.99     4199.97     84.91 o
  -2  10  12     2970.09     3119.03     63.07 o
 -10  11  12       88.13       92.18      4.71 o
  -7  11  12        1.11        0.99      6.37 o
  -4  11  12      337.53      352.68      7.13 o
  -1  11  12       34.82       37.98      8.59 o
  -9  12  12       12.76       15.82     10.00 o
  -6  12  12      318.70      334.47      8.90 o
  -3  12  12      752.70      792.53     16.02 o
  -8  13  12      109.03      109.80     10.27 o
  -5  13  12       43.23       46.78      4.66 o
  -1   1  13     2048.55     2139.51     43.26 o
   0   2  13    51106.57    53546.51   1082.61 o
  -2   3  13      257.37      264.87     14.09 o
  -4   4  13    18830.58    19770.59    399.66 o
  -1   4  13     2316.77     2417.73     48.88 o
  -3   5  13       47.28       49.10      1.89 o
   0   5  13      551.36      571.45     11.55 o
  -5   6  13      449.93      464.24      9.39 o
  -2   6  13     9471.41     9956.85    201.40 o
  -7   7  13       84.06       86.28     26.10 o
  -4   7  13     2719.13     2856.31     57.75 o
  -1   7  13     1556.60     1653.77     33.42 o
  -6   8  13       45.25       44.01      5.34 o
  -3   8  13    11314.26    11767.96    237.91 o
   0   8  13        0.45        0.85     67.59 o
  -8   9  13      131.72      140.88     12.52 o
  -5   9  13     1975.81     2055.88     41.56 o
  -2   9  13       29.44       33.59      5.73 o
 -10  10  13     2468.55     2579.37     52.12 o
  -7  10  13        3.10        3.03     17.20 o
  -4  10  13     4208.57     4443.03     89.84 o
  -1  10  13      203.94      201.83      6.26 o
  -9  11  13     1343.87     1392.24     28.15 o
  -6  11  13      620.04      639.75     12.92 o
  -3  11  13      651.85      687.73     13.89 o
   0  11  13      595.93      617.06     12.47 o
 -11  12  13      613.22      630.43     12.75 o
  -8  12  13      554.86      597.92     66.13 o
  -5  12  13      136.91      151.54      9.72 o
  -2  12  13      141.13      141.34      9.92 o
  -7  13  13      774.86      818.45     16.56 o
  -4  13  13        3.96        2.64     12.06 o
   0   1  14     5099.27     5457.00    110.34 o
  -2   2  14      175.20      172.05     11.16 o
  -1   3  14     2287.09     2450.61    105.39 o
  -3   4  14     4606.43     4945.56     99.98 o
   0   4  14     6414.94     6889.10    139.27 o
  -5   5  14     6761.00     7121.02    143.96 o
  -2   5  14      723.46      782.13     15.81 o
  -4   6  14      361.26      394.32      8.43 o
  -1   6  14        4.81        7.42     13.73 o
  -6   7  14      825.02      888.30     29.35 o
  -3   7  14     1657.15     1751.07     42.09 o
   0   7  14      920.04      985.66     19.92 o
  -8   8  14        4.56        4.78    138.86 o
  -5   8  14     4574.26     4862.07     98.28 o
  -2   8  14     1059.92     1130.57     22.85 o
  -7   9  14       45.35       43.05      9.88 o
  -4   9  14      210.27      226.61      5.65 o
  -1   9  14      202.39      213.16     18.49 o
  -9  10  14      248.44      260.73      7.01 o
  -6  10  14      529.45      567.40     11.47 o
  -3  10  14     2039.62     2171.29     43.89 o
   0  10  14     2216.60     2355.57     47.62 o
 -11  11  14      571.83      595.83     17.26 o
  -8  11  14      586.55      603.18     12.19 o
  -5  11  14     5689.06     6160.82    124.54 o
  -2  11  14      492.43      522.60     11.04 o
 -10  12  14       36.60       36.21      9.12 o
  -7  12  14      111.62      121.66     21.60 o
  -4  12  14       52.27       61.19    192.36 o
  -6  13  14      449.70      478.13     11.00 o
   0   0  15     1430.31     1518.05     30.67 o
  -1   2  15      241.21      251.56      5.09 o
  -3   3  15     6831.16     7304.80    147.68 o
   0   3  15    16124.95    17202.69    347.77 o
  -2   4  15     6997.77     7479.60    151.21 o
  -4   5  15     8925.66     9545.66    193.01 o
  -1   5  15      142.30      152.28      3.09 o
  -6   6  15     1226.82     1322.74     26.72 o
  -3   6  15       12.34       11.25      5.88 o
   0   6  15     5738.38     6159.89    124.53 o
  -5   7  15     1279.83     1338.42     27.06 o
  -2   7  15       17.15       18.80      4.10 o
  -7   8  15      908.03      974.91     19.71 o
  -4   8  15      284.22      304.77      6.15 o
  -1   8  15     4105.10     4347.89     87.90 o
  -9   9  15      594.62      629.12     12.72 o
  -6   9  15      881.18      945.86     19.11 o
  -3   9  15     1746.47     1845.88     37.31 o
   0   9  15        8.28       10.10     11.28 o
  -8  10  15      404.42      425.86      8.61 o
  -5  10  15      443.37      474.76      9.60 o
  -2  10  15        2.90        3.65      7.19 o
 -10  11  15       68.82       68.76      8.26 o
  -7  11  15        4.14        2.25      8.02 o
  -4  11  15      348.77      379.14      7.91 o
  -1  11  15      600.48      620.53     12.54 o
  -9  12  15      233.84      255.70      9.14 o
  -6  12  15     3376.81     3601.99     72.83 o
  -3  12  15      166.42      170.04      9.32 o
  -1   1  16     1582.80     1728.89     34.96 o
   0   2  16     9104.82     9966.32    201.49 o
  -2   3  16     1637.24     1791.94     54.93 o
  -4   4  16    12459.19    13557.26    274.10 o
  -1   4  16     4646.51     5079.76    102.70 o
  -3   5  16     2089.61     2296.01     46.42 o
   0   5  16     1607.52     1744.66     35.28 o
  -5   6  16     1039.52     1142.97     23.13 o
  -2   6  16     1001.20     1091.47     22.07 o
  -7   7  16     1580.90     1733.06     35.04 o
  -4   7  16       53.43       53.91      7.96 o
  -1   7  16       69.01       71.89      7.25 o
  -6   8  16      400.40      424.38      8.58 o
  -3   8  16     2146.46     2402.87     48.58 o
   0   8  16       38.43       34.64     31.12 o
  -8   9  16       73.55       76.38      6.21 o
  -5   9  16     1110.06     1227.55     24.81 o
  -2   9  16      232.92      247.32      6.04 o
 -10  10  16      508.19      541.82     10.96 o
  -7  10  16       34.43       41.42      6.86 o
  -4  10  16    12484.76    13698.45    276.97 o
  -1  10  16        8.31       10.49      8.47 o
  -9  11  16      101.14      107.12      7.02 o
  -6  11  16      684.61      737.41     14.91 o
  -3  11  16      107.30      115.55      8.41 o
  -8  12  16        1.41        1.42     18.16 o
  -5  12  16     1084.09     1156.85     23.38 o
   0   1  17     8583.42     9370.33    189.45 o
  -2   2  17     3206.26     3469.91     70.19 o
  -1   3  17      626.24      697.15     31.87 o
  -3   4  17     2714.76     2939.28     59.41 o
   0   4  17     1698.75     1843.20     37.26 o
  -5   5  17    12490.47    13544.35    273.79 o
  -2   5  17      394.22      424.12      8.58 o
  -4   6  17      205.13      233.90     12.27 o
  -1   6  17      299.31      314.99      8.73 o
  -6   7  17      159.15      169.04      5.90 o
  -3   7  17     3843.70     4201.33     84.93 o
   0   7  17      314.62      338.73      8.87 o
  -8   8  17     2549.40     2783.93     56.26 o
  -5   8  17      746.89      789.89     15.97 o
  -2   8  17     2684.08     2917.67     58.99 o
  -7   9  17     1381.38     1505.13     30.43 o
  -4   9  17      118.86      126.50      6.07 o
  -1   9  17       23.69       23.88     10.21 o
  -9  10  17       82.79       94.16      6.90 o
  -6  10  17        8.15       10.49      5.68 o
  -3  10  17     5887.42     6447.01    130.33 o
   0  10  17     1812.91     1955.46     39.53 o
  -8  11  17      428.15      455.24      9.22 o
  -5  11  17        0.78        0.28      8.73 o
  -2  11  17      354.93      367.21      9.21 o
  -7  12  17       28.64       28.63      9.21 o
  -4  12  17       11.57       16.81     30.16 o
   0   0  18      632.96      663.21     19.68 o
  -1   2  18     7283.12     8019.00    162.14 o
  -3   3  18     2411.81     2592.21     52.40 o
   0   3  18     1295.29     1383.77     27.98 o
  -2   4  18      329.68      358.71     13.06 o
  -4   5  18      955.70     1008.07     20.38 o
  -1   5  18     1205.86     1303.51     26.35 o
  -6   6  18      316.67      330.06     11.39 o
  -3   6  18      413.54      452.72      9.15 o
   0   6  18     2488.44     2671.12     54.00 o
  -5   7  18     5374.58     5900.64    119.30 o
  -2   7  18     1428.68     1540.92     31.15 o
  -7   8  18     1835.12     1988.80     40.19 o
  -4   8  18      389.50      440.55     10.04 o
  -1   8  18      842.20      912.71     18.45 o
  -9   9  18      874.01      939.93     19.01 o
  -6   9  18      209.48      219.41      6.09 o
  -3   9  18      712.05      757.80     15.31 o
   0   9  18     2970.73     3176.79     64.22 o
  -8  10  18     2473.78     2677.86     54.14 o
  -5  10  18     3673.64     3987.74     80.61 o
  -2  10  18       19.58       18.96      7.39 o
  -7  11  18       70.34       73.16      3.42 o
  -4  11  18     7453.40     8120.10    164.13 o
  -6  12  18      723.06      776.46     15.69 o
  -1   1  19      729.96      711.16     19.56 o
   0   2  19       20.67       19.93      1.01 o
  -2   3  19       52.22       51.98    185.40 o
  -4   4  19     1460.77     1411.93     67.25 o
  -1   4  19     1581.43     1544.70     31.25 o
  -3   5  19      111.17      108.77      2.19 o
   0   5  19      566.85      540.81     10.95 o
  -5   6  19      736.02      718.36     18.72 o
  -2   6  19      189.80      186.97      6.63 o
  -7   7  19     7621.43     7407.12    149.75 o
  -4   7  19     5105.27     4955.68    100.18 o
  -1   7  19      606.67      594.93     13.58 o
  -6   8  19      729.63      696.90     14.10 o
  -3   8  19       15.47       14.24      4.41 o
   0   8  19     1845.06     1798.02    169.76 o
  -8   9  19        0.72        0.87      8.62 o
  -5   9  19      354.22      346.31      7.01 o
  -2   9  19        0.85        0.87      8.87 o
 -10  10  19      306.93      301.30      6.09 o
  -7  10  19      378.73      367.13     11.65 o
  -4  10  19      667.18      647.26     13.10 o
  -1  10  19      393.37      383.99      7.85 o
  -9  11  19       10.62       10.79      7.59 o
  -6  11  19        0.34        0.14      6.73 o
  -3  11  19      258.05      244.34      7.48 o
   0   1  20        0.80        0.53      6.23 o
  -2   2  20     1653.54     1610.48     32.55 o
  -1   3  20      575.21      550.57     17.23 o
  -3   4  20      237.37      228.97      5.99 o
   0   4  20        9.06        7.25      5.54 o
  -5   5  20     3381.05     3256.07     65.82 o
  -2   5  20     2712.10     2633.75     53.26 o
  -4   6  20      673.12      654.19     13.23 o
  -1   6  20     1465.95     1414.73     28.59 o
  -6   7  20      723.24      678.93     13.73 o
  -3   7  20     1093.77     1055.98     21.36 o
   0   7  20     4937.40     4765.45     96.34 o
  -8   8  20     6752.51     6514.99    131.72 o
  -5   8  20      297.41      299.94      6.05 o
  -2   8  20      304.94      296.28      5.97 o
  -7   9  20      291.19      288.28      5.95 o
  -4   9  20      251.39      244.39      4.94 o
  -1   9  20      507.35      501.01     10.12 o
  -9  10  20      266.16      256.83      5.75 o
  -6  10  20       61.92       59.97      5.92 o
  -3  10  20     1453.94     1389.21     28.08 o
  -8  11  20      259.25      257.50      7.08 o
  -5  11  20      250.25      243.78      8.05 o
   0   0  21     3314.04     3183.50     64.34 o
  -1   2  21        8.23        7.85      2.83 o
  -3   3  21       39.65       40.64      3.90 o
   0   3  21    15461.15    14897.29    301.16 o
  -2   4  21      375.95      355.50      7.21 o
  -4   5  21     4866.89     4705.33     95.06 o
  -1   5  21     1641.52     1583.23     32.03 o
  -6   6  21      121.17      120.33     13.47 o
  -3   6  21      152.11      144.36      2.91 o
   0   6  21     1288.26     1240.83     25.09 o
  -5   7  21       17.80       16.65      3.43 o
  -2   7  21       32.78       32.51      4.14 o
  -7   8  21     2089.88     1998.15     40.39 o
  -4   8  21      159.53      156.67      5.45 o
  -1   8  21      257.47      248.91      5.22 o
  -9   9  21      146.51      147.47      7.19 o
  -6   9  21     2415.66     2343.15     47.39 o
  -3   9  21      336.93      316.07      6.63 o
   0   9  21       94.22       92.23      5.77 o
  -8  10  21     4524.59     4340.95     87.76 o
  -5  10  21      194.29      184.72      5.82 o
  -2  10  21     1131.16     1091.26     22.06 o
  -1   1  22        3.98        5.58     34.46 o
   0   2  22     1150.34     1118.57     22.61 o
  -2   3  22     3680.61     3566.29    198.01 o
  -4   4  22     1588.84     1550.93     35.54 o
  -1   4  22       18.70       16.21      8.31 o
  -3   5  22      832.72      813.22     16.43 o
   0   5  22     2982.86     2817.54     56.96 o
  -5   6  22      218.20      216.24     20.62 o
  -2   6  22      288.60      276.95      5.60 o
  -7   7  22     2351.02     2314.32     46.79 o
  -4   7  22      501.60      484.10     12.16 o
  -1   7  22        5.38        5.19     57.03 o
  -6   8  22      738.20      714.77     14.46 o
  -3   8  22      171.44      164.83      4.88 o
   0   8  22     1128.70     1094.86     30.37 o
  -8   9  22     4080.13     4012.63     81.12 o
  -5   9  22      330.35      321.45      6.51 o
  -2   9  22      298.38      289.23      7.96 o
  -7  10  22      467.75      473.82     24.81 o
  -4  10  22       44.45       43.44      2.15 o
   0   1  23      154.29      155.05      5.48 o
  -2   2  23     1488.71     1437.46     29.07 o
  -1   3  23      348.66      343.24      6.93 o
  -3   4  23     1276.87     1241.06     25.09 o
   0   4  23     6924.62     6892.54    139.33 o
  -5   5  23      688.29      683.55     13.81 o
  -2   5  23     1309.13     1282.73     25.94 o
  -4   6  23      836.92      831.23     16.80 o
  -1   6  23       14.20       12.54      4.28 o
  -6   7  23     2854.13     2780.70     56.20 o
  -3   7  23       49.30       47.45      3.60 o
   0   7  23      295.37      295.31      7.16 o
  -8   8  23     6498.92     6427.96    129.95 o
  -5   8  23        6.82        6.75      6.16 o
  -2   8  23     1448.63     1420.52     28.72 o
  -7   9  23      469.62      469.47      9.48 o
  -4   9  23     1086.54     1078.22     21.79 o
  -1   9  23     1512.96     1479.78     29.91 o
  -6  10  23      630.31      610.46     12.33 o
   0   0  24     6274.76     6103.08    123.39 o
  -1   2  24     1015.00      992.46     20.06 o
  -3   3  24      808.22      794.44     16.06 o
   0   3  24        5.32        7.78     10.21 o
  -2   4  24     1111.04     1097.36     22.18 o
  -4   5  24      223.74      218.46      4.43 o
  -1   5  24        3.01        1.42      1.79 o
  -6   6  24     2382.36     2307.97     46.66 o
  -3   6  24       69.24       67.29      2.72 o
   0   6  24        4.17        2.20      7.69 o
  -5   7  24        0.47        0.41      3.60 o
  -2   7  24      196.63      192.79      6.68 o
  -7   8  24      290.39      290.41      5.87 o
  -4   8  24     1937.40     1904.63     38.50 o
  -1   8  24       29.24       28.93      5.17 o
  -6   9  24       16.85       16.97      5.20 o
  -3   9  24       18.11       16.62      5.77 o
  -1   1  25     1505.28     1451.88    619.53 o
   0   2  25     4729.78     4588.14     92.75 o
  -2   3  25      184.82      174.51     38.69 o
  -4   4  25     5345.72     5232.46    115.17 o
  -1   4  25      992.28      958.06     22.39 o
  -3   5  25        3.10        4.66     15.76 o
   0   5  25     4769.94     4590.81     92.80 o
  -5   6  25     1593.97     1546.15     31.25 o
  -2   6  25      110.31      109.02      9.56 o
  -7   7  25     1891.58     1811.56     36.61 o
  -4   7  25      603.66      553.32     12.34 o
  -1   7  25       62.97       60.11     16.68 o
  -6   8  25     1943.12     1776.56     35.92 o
  -3   8  25     1625.86     1492.20     85.33 o
  -5   9  25       58.18       49.09     53.41 o
   0   1  26     2735.80     2534.12     51.23 o
  -2   2  26       24.55       21.19      6.54 o
  -1   3  26       44.92       41.17      1.84 o
  -3   4  26      349.19      325.82      6.58 o
   0   4  26    12388.80    11452.13    231.54 o
  -5   5  26      135.60      131.00     10.16 o
  -2   5  26     2261.48     2075.73     41.96 o
  -4   6  26      707.39      652.66     13.18 o
  -1   6  26      167.91      156.35      3.55 o
  -6   7  26      273.14      255.40      5.17 o
  -3   7  26      229.38      215.15      4.36 o
   0   7  26      339.04      324.08      6.79 o
  -5   8  26     3106.31     2867.84     57.99 o
  -2   8  26      597.54      555.80     11.22 o
   0   0  27     2843.48     2720.75     55.00 o
  -1   2  27        3.02        2.78      1.06 o
  -3   3  27      434.02      405.31     16.44 o
   0   3  27     8759.87     8035.23    162.44 o
  -2   4  27      565.97      507.94     10.26 o
  -4   5  27      316.73      296.95      6.00 o
  -1   5  27      361.64      348.17      7.03 o
  -6   6  27     1957.12     1773.28     35.84 o
  -3   6  27      764.49      683.11     13.80 o
   0   6  27     2532.74     2336.64     47.23 o
  -5   7  27        0.01        0.28      3.48 o
  -2   7  27        0.59        0.41      4.49 o
  -1   1  28      450.83      446.38      9.03 o
   0   2  28      102.81      102.08      9.96 o
  -2   3  28       25.59       23.95      3.11 o
  -4   4  28     3188.87     3367.93     68.08 o
  -1   4  28       20.45       26.04      5.33 o
  -3   5  28      230.21      243.29     14.18 o
   0   5  28     7069.56     7401.39    149.65 o
  -5   6  28       41.50       41.36      3.48 o
  -2   6  28      273.12      290.43      5.88 o
  -4   7  28       53.18       52.25      3.82 o
   0   1  29       17.89       16.99      4.76 o
  -2   2  29     2335.73     2405.14     48.63 o
  -1   3  29        0.12        0.71      1.67 o
  -3   4  29        0.57        0.28      4.24 o
   0   4  29     4546.80     4685.55     94.70 o
  -5   5  29     5634.43     5843.16    118.10 o
  -2   5  29      376.16      392.03      7.92 o
  -4   6  29     1157.23     1193.58     24.14 o
   0   0  30      164.83      182.18     57.68 o
  -1   2  30       33.42       33.97      2.50 o
  -3   3  30      621.21      636.73     42.47 o
   0   3  30       62.96       70.76     18.02 o
  -2   4  30        0.74        0.85      2.45 o
  -1   1  31       46.41       47.25      8.48 o
   0   2  31     1228.66     1168.87     23.64 o
  -2   3  31      346.82      332.19      6.72 o
 
